# Supplementary material for: Elucidating stygofaunal trophic web interactions via isotopic ecology
Source: PLoS One. 2019 Oct 16;14(10):e0223982. doi: 10.1371/journal.pone.0223982 (PMC6795446; doi:10.1371/journal.pone.0223982)
Supplement: S1 Table — (XLSX) [file pone.0223982.s001.xlsx]

## Sheet: Table 3
	RAINFALL PERIOD		LR1
	GEOLOGICAL ZONE		A1						A2							A3					CD							A4
	TAXON	ID	A8	C5	F4	H5	J7	N4	L4	S2	U2	W2	Q2	W3	W4	C1	D1	E1	G1	H2	A11	D13	E10	E11	Q3	Q4	S8	B13	C13	E12	E13	F13
	Tubificidae sp.	TU														2
	Oribatida sp.	OR			2			2					1	1									1		1		3		1	1		2
	Harpacticoida sp.	H	1	3	9	17	18	5	7	13	17	12		8	27	5	15	12	3	72	21	8	19		2	8	27	7	1		6	11
	Cyclopoida sp.	C	18	6	1	11	16	36	8	9	14	2	5	3	3	2	6	1	5	131	92	1	33	11	19	14	55	2	269	3	26	1
	Scutachiltonia axfordi	AM1		19	1	14		13		1	7		1		1		1		1	9	4	5		2						6		7
	Yilgarniella sturtensis	AM2		1	1	23		13		21		2		2	2				3	2	2	7	2			2			3
	Stygochiltonia bradfordae	AM3			1	3				6	3			1					1	4			2								2
	Paroster macrosturtensis	B		1		1	1							1				1		2								1		11	1	6
	Paroster mesosturtensis	M			3	1		3		9	1	1		1	1	4	1	4	1	3	9	1				1				1	9
	Paroster microsturtensis	S		1		2		1		6							3	2	1	1		6			1					1	5	1
	Paroster macrosturtensis larvae	Blv		1										1				1	1	2	1	1									1
	Paroster mesosturtensis larvae	Mlv								1																		1
	Paroster microsturtensis larvae	Slv		1						1	1	1		3			1	1	1	1		2		2	1	1					1	2
			LR2
	Tubificidae sp.	TU																								1
	Oribatida sp.	OR			1			2		1	1	8	123		3		1		1		1		2			2		1		1	1
	Harpacticoida sp.	H	82	26	5	12	2	18	2	8	2	17	7	4	29	259	7	22		11	6	1	2	3	34	3	3	12		1	2	1
	Cyclopoida sp.	C	86	29	22	24	4	16	2	16	129	7	97	87	19	68	16	31	4	22	35	31	9	29	66	1		6	33	7	81	38
	Scutachiltonia axfordi	AM1	3	1		3	1	1		1	6	1		12	4			2	2		2				1			8	1	9	1	1
	Yilgarniella sturtensis	AM2	28	11		1	2				6		2	11	2		2	6		4	6	1	5		1	1		4		6	4	2
	Stygochiltonia bradfordae	AM3	2	2		1	1	3			1			1				1	1	2	2	1	5	2	1				2	2		1
	Paroster macrosturtensis	B	1				2			2	1	2		7					3		3	1						4		7	3	9
	Paroster mesosturtensis	M	3				1	1			7		3	6	2	2		3			5	22						1			2
	Paroster microsturtensis	S	1				1	3	1			1		7	1		1				1	17						7		2	3
	Paroster macrosturtensis larvae	Blv		1				1						3							6							1
	Paroster mesosturtensis larvae	Mlv																				2
	Paroster microsturtensis larvae	Slv	1	2			3						2	1			2	1			5	6			4			2			1
			HR
	Tubificidae sp.	TU	14	1			1													3			1									1
	Oribatida sp.	OR											29						2	3											3
	Harpacticoida sp.	H	64	44	13	1	32	17	8	4	83	6		5	4	3	7	154	11	19	13	12	2	26	9	2	13	8	3	7	14	4
	Cyclopoida sp.	C	54	91	23	17	22	12	4	8	19	4	2	23	13	15	2	87	1	29	148	77	66	76	15	11	16	137	41	39	36	47
	Scutachiltonia axfordi	AM1				2		4			13			2	2			2	1	1	1			1				4	2	8		4
	Yilgarniella sturtensis	AM2	2	3		9	4	2			12			7	1			13		2	4		3	4				2	8		5	7
	Stygochiltonia bradfordae	AM3		1							1										1		8						7		1
	Paroster macrosturtensis	B	4			3					3	9		28			3				6			1	3			1		2	5	8
	Paroster mesosturtensis	M	7	2		6	1	3	1	1	1		6	4	2	1		1		1	11		1	6	1	1		4	1		11
	Paroster microsturtensis	S	22	3	3	6	1	3			14	1	3	9	7				1		8			2				7		2	6	5
	Paroster macrosturtensis larvae	Blv									1				1			1		1		2									1
	Paroster mesosturtensis larvae	Mlv																			2		1						1
	Paroster microsturtensis larvae	Slv		1																	2	1						2			4
