# Supplementary material for: Elucidating stygofaunal trophic web interactions via isotopic ecology
Source: PLoS One. 2019 Oct 16;14(10):e0223982. doi: 10.1371/journal.pone.0223982 (PMC6795446; doi:10.1371/journal.pone.0223982)
Supplement: S2 Table — n/a: not available. (XLSX) [file pone.0223982.s002.xlsx]

## Sheet: Sheet1
				ID	SIA		CSIA
					δ13C and δ15N		δ13C		δ15N
					LR	HR	LR	HR	LR	HR
				B	0.65	0.82	1.21	1.27	5.12	5.02
				M	0.67	0.68	1.31	1.42	5.15	5.01
				S	0.63	0.75	1.27	1.22	5.11	5.05
				Blv	0.81	0.69	1.46	1.34	5.19	5.09
				Mlv	n/a	n/a	0.32	1.11	n/a	n/a
				Slv	n/a	n/a	1.24	0.86	3.97	n/a
				AM1	1.19	1.25	1.18	1.37	5.03	5.02
				AM2	0.69	1,27	1.23	2.89	4.55	2.58
				AM3	n/a	n/a	1.15	2.61	4.38	2.52
				OL	n/a	n/a	0.16	0.52	n/a	n/a
				OR	n/a	n/a	1.03	0.53	2.47	n/a
				C	2.42	2.45	n/a	n/a	n/a	n/a
				H	2.79	2.77	n/a	n/a	n/a	n/a
				Roots	0.14	0.08	n/a	n/a	n/a	n/a
				Sediment	1.28	1.28	n/a	n/a	n/a	n/a
				POC	0.6	0.6	n/a	n/a	n/a	n/a
