# Supplementary material for: Elucidating stygofaunal trophic web interactions via isotopic ecology
Source: PLoS One. 2019 Oct 16;14(10):e0223982. doi: 10.1371/journal.pone.0223982 (PMC6795446; doi:10.1371/journal.pone.0223982)
Supplement: S3 Table — (XLSX) [file pone.0223982.s003.xlsx]

## Sheet: Sheet1
			ID	δ13C		δ15N
				LR	HR	LR	HR
			B	-23±0.22	-23.51±0.81	14.66±0.04	14.62±0.49
			M	-23.37±0.19	-23.72±0.14	15.43±0.53	14.01±0.05
			S	-23.6±0.3	-24±0.43	14.4±0.3	13.07±0.42
			Blv	-23.46±0.12	-24.8±0.06	13.74±0.08	10.03±0.32
			AM1	-24.14±0.3	-26.88±0.05	10.71±0.3	8.81±0.09
			AM2	-24.55±0.3	-27.1±0.3	9.99±0.3	8.5±0.3
			C	-20.45±0.3	-21.91±0.3	13.9±0.3	14.5±0.3
			H	-20.60±0.3	-23.50±0.3	11.9±0.8	15.8±0.8
			Roots	-20.57±0.3	-20.90±0.3	5.1±2.0	12.1±0.3
			Sediment	-10.33±0.3	-9.65±0.31	11.0±1.2	11.4±1.2
			POC	-21.58±0.1	-26.47±0.1	10.73±0.1	8.35±0.1
