# Supplementary material for: Elucidating stygofaunal trophic web interactions via isotopic ecology
Source: PLoS One. 2019 Oct 16;14(10):e0223982. doi: 10.1371/journal.pone.0223982 (PMC6795446; doi:10.1371/journal.pone.0223982)
Supplement: S4 Table — (XLSX) [file pone.0223982.s004.xlsx]

## Sheet: Sheet1
										Taxon	ID	Recharge	Dietary proportions (%)
													P. macrosturtensis (B)	P. mesosturtensis(M)	P. microsturtensis(S)	S.axfordi(AM1)	Y. sturtensis(AM2)	Cyclopoida sp. (C)	Harpacticoida sp. (H)
										P. macrosturtensis	B	LR	/	11.7±11.9	14.8±14.2	25±18.7	14.6±13	15.1±13.4	18.8±17.1
			P. mesosturtensis							P. mesosturtensis	M	LR	10.4±10.8	/	11.1±11.3	27.4±20	21.8±17.2	13±11.7	16.3±15.3
			P. microsturtensis							P. microsturtensis	S	LR	11.2±10.8	9.6±9.4	/	25.4±18.8	22.5±16.4	14.5±12.4	16.8±15.3
			S.axfordi							P. macrosturtensis	B	HR	/	26.3±19.8	26.6±19.9	9.9±8.9	9.1±7.8	14.1±12	14±11.9
			Y. sturtensis							P. mesosturtensis	M	HR	21.1±17.7	/	28.3±20.4	12.7±11.4	12.1±10.8	13.4±12	12.4±10.3
			Cyclopoida							P. microsturtensis	S	HR	18.2±16.4	23.7±19.3	/	17.6±15.9	16.1±14.2	12.8±11.1	11.6±9.6
			Harpacticoida
